# Supplementary material for: Conservation of DNA-binding specificity and oligomerisation properties within the p53 family
Source: BMC Genomics. 2009 Dec 23;10:628. doi: 10.1186/1471-2164-10-628 (PMC2807882; doi:10.1186/1471-2164-10-628)
Supplement: Additional file 5 — Table S3. DNA binding specificity positional weight matrices for p53 family members. [file 1471-2164-10-628-S5.XLS]

## Sheet: Drp53
logKd (Ref)
-7.59
A	0.01	0.08	0.04	1.13	0	0.35	1.14	0.59	0.39	0.32	0.02	0.38	0.13	1.37	0	0.3	0.58	0.48	0.21	0.22
T	0.22	0.21	0.48	0.58	0.3	0	1.37	0.13	0.38	0.02	0.32	0.39	0.59	1.14	0.35	0	1.13	0.04	0.08	0.01
G	0	0	0	0.95	0.54	0.65	0	0.94	0.54	0.19	0	0	0	1.3	0.65	0.77	0	0.86	0.41	0.15
C	0.15	0.41	0.86	0	0.77	0.65	1.3	0	0	0	0.19	0.54	0.94	0	0.65	0.54	0.95	0	0	0

## Sheet: Dmp53
logKd (Ref)
-7.58
A	0.03	0	0	1.31	0	0.22	0.98	0.24	0.07	0.14	0.03	0.17	0	1.55	0	0.36	1.01	0.36	0.12	0.02
T	0.02	0.12	0.36	1.01	0.36	0	1.55	0	0.17	0.03	0.14	0.07	0.24	0.98	0.22	0	1.31	0	0	0.03
G	0	0.02	0.25	1.2	0.18	0.35	0	0.93	0.23	0.02	0	0	0.26	1.51	0.25	0.54	0	0.75	0.21	0.03
C	0.03	0.21	0.75	0	0.54	0.25	1.51	0.26	0	0	0.02	0.23	0.93	0	0.35	0.18	1.2	0.25	0.02	0

## Sheet: Hsp53
logKd (Ref)
-7.16
A	0.01	0.05	0	0.77	0	0.16	0.83	0.42	0.34	0.31	0.13	0.34	0	0.44	0	0.14	0.56	0.42	0.21	0.16
T	0.16	0.21	0.42	0.56	0.14	0	0.44	0	0.34	0.13	0.31	0.34	0.42	0.83	0.16	0	0.77	0	0.05	0.01
G	0	0	0.07	0.74	0.43	0.36	0	0.73	0.49	0.27	0	0	0.03	0.9	0.53	0.45	0	0.66	0.37	0.17
C	0.17	0.37	0.66	0	0.45	0.53	0.9	0.03	0	0	0.27	0.49	0.73	0	0.36	0.43	0.74	0.07	0	0

## Sheet: MMp53
logKd (Ref)
-6.99
A	0.05	0.08	0	0.52	0	0.27	0.63	0.44	0.27	0.2	0.11	0.19	0.08	0.65	0	0.24	0.34	0.29	0.19	0.18
T	0.18	0.19	0.29	0.34	0.24	0	0.65	0.08	0.19	0.11	0.2	0.27	0.44	0.63	0.27	0	0.52	0	0.08	0.05
G	0	0	0.03	0.4	0.31	0.4	0	0.63	0.36	0.24	0	0	0	0.67	0.36	0.4	0	0.46	0.28	0.15
C	0.15	0.28	0.46	0	0.4	0.36	0.67	0	0	0	0.24	0.36	0.63	0	0.4	0.31	0.4	0.03	0	0

## Sheet: Xlp53
logKd (Ref)
-7.13
A	0	0.01	0	0.9	0	0.18	1.01	0.43	0.35	0.27	0.07	0.39	0	0.88	0	0.16	0.62	0.35	0.13	0.13
T	0.13	0.13	0.35	0.62	0.16	0	0.88	0	0.39	0.07	0.27	0.35	0.43	1.01	0.18	0	0.9	0	0.01	0
G	0.05	0	0.01	1.07	0.44	0.41	0	0.89	0.57	0.22	0	0	0.03	1.38	0.7	0.48	0	0.82	0.27	0.1
C	0.1	0.27	0.82	0	0.48	0.7	1.38	0.03	0	0	0.22	0.57	0.89	0	0.41	0.44	1.07	0.01	0	0.05

## Sheet: DNp63a
logKd (Ref)
-7.37
A	0	0	0.1	1.08	0	0.02	0.92	0.43	0.15	0.09	0.04	0.17	0	1.1	0	0.06	0.68	0.38	0.08	0.08
T	0.08	0.08	0.38	0.68	0.06	0	1.1	0	0.17	0.04	0.09	0.15	0.43	0.92	0.02	0	1.08	0.1	0	0
G	0.06	0	0	0.84	0.07	0.17	0	0.85	0.3	0.11	0	0	0.06	1.33	0.25	0.3	0	0.72	0.15	0.04
C	0.04	0.15	0.72	0	0.3	0.25	1.33	0.06	0	0	0.11	0.3	0.85	0	0.17	0.07	0.84	0	0	0.06

## Sheet: DNp63b
logKd (Ref)
-7.46
A	0.03	0.02	0.01	0.93	0	0.15	1.2	0.62	0.29	0.13	0.05	0.47	0	1.2	0	0.27	0.85	0.53	0.23	0.1
T	0.1	0.23	0.53	0.85	0.27	0	1.2	0	0.47	0.05	0.13	0.29	0.62	1.2	0.15	0	0.93	0.01	0.02	0.03
G	0	0	0	1.29	0.2	0.43	0	1.06	0.46	0.11	0	0	0.13	1.45	0.57	0.57	0	0.88	0.36	0.07
C	0.07	0.36	0.88	0	0.57	0.57	1.45	0.13	0	0	0.11	0.46	1.06	0	0.43	0.2	1.29	0	0	0

## Sheet: DNp63g
logKd (Ref)
-7.48
A	0.04	0.1	0	1.4	0	0.19	1.31	0.72	0.32	0.13	0.05	0.33	0	1.46	0	0.41	0.97	0.49	0.21	0.1
T	0.1	0.21	0.49	0.97	0.41	0	1.46	0	0.33	0.05	0.13	0.32	0.72	1.31	0.19	0	1.4	0	0.1	0.04
G	0	0	0.06	1.19	0.19	0.43	0	1.21	0.49	0.1	0	0	0.12	1.68	0.52	0.58	0	0.93	0.37	0.09
C	0.09	0.37	0.93	0	0.58	0.52	1.68	0.12	0	0	0.1	0.49	1.21	0	0.43	0.19	1.19	0.06	0	0

## Sheet: DNp73b
logKd (Ref)
-7.89
A	0.01	0.03	0.21	1.49	0	0.12	1.32	0.78	0.4	0.27	0	0.48	0	1.43	0	0.36	1.04	0.83	0.24	0.11
T	0.11	0.24	0.83	1.04	0.36	0	1.43	0	0.48	0	0.27	0.4	0.78	1.32	0.12	0	1.49	0.21	0.03	0.01
G	0.05	0	0	1.32	0.27	0.49	0	1.18	0.65	0.17	0.01	0	0.03	1.8	0.62	0.64	0	1.17	0.44	0
C	0	0.44	1.17	0	0.64	0.62	1.8	0.03	0	0.01	0.17	0.65	1.18	0	0.49	0.27	1.32	0	0	0.05

## Sheet: p73CT
Table S4. Binding predictor matrix for p53 family members.
logKd (Ref)
-7.03
A	0.02	0.05	0.2	1.35	0	0.19	1.44	0.57	0.36	0.2	0.08	0.36	0	1.58	0	0.45	1.06	0.68	0.24	0.09
T	0.09	0.24	0.68	1.06	0.45	0	1.58	0	0.36	0.08	0.2	0.36	0.57	1.44	0.19	0	1.35	0.2	0.05	0.02
G	0	0	0	1.18	0.22	0.41	0	1	0.53	0.17	0	0	0.05	1.56	0.58	0.56	0	0.98	0.39	0.06
C	0.06	0.39	0.98	0	0.56	0.58	1.56	0.05	0	0	0.17	0.53	1	0	0.41	0.22	1.18	0	0	0
